# Supplementary material for: Rapid Quantification of SARS-Cov-2 Spike Protein Enhanced with a Machine Learning Technique Integrated in a Smart and Portable Immunosensor
Source: Biosensors (Basel). 2022 Jun 17;12(6):426. doi: 10.3390/bios12060426 (PMC9220900; doi:10.3390/bios12060426)
Supplement: Supplementary file 1 [file biosensors-12-00426-s001.zip]

Archive with 1 entries (1 files):
- biosensors-1748931-supplementary.pdf
